# Supplementary material for: High-Throughput Sequencing Reveals Regional Diversification of Cucurbit-Infecting Begomoviruses in Eastern Saudi Arabia
Source: Viruses. 2026 Jan 5;18(1):75. doi: 10.3390/v18010075 (PMC12846466; doi:10.3390/v18010075)
Supplement: Supplementary file 1 [file viruses-18-00075-s001.zip]

Archive with 1 entries (1 files):
- viruses-4044968-supplementary.pdf
